# Supplementary material for: A potent inhibitor of PAI-1, MDI-2517, mitigates disease severity in a preclinical systemic sclerosis model
Source: JCI Insight. 2026 Feb 17;11(7):e195005. doi: 10.1172/jci.insight.195005 (PMC13134730; doi:10.1172/jci.insight.195005)
Supplement: Supporting data values [file jciinsight-11-195005-s076.xlsx]

## Sheet: Fig.1A
Normal	SSc
6.10101	6.26924
5.95155	6.12201
5.74676	6.29603
6.31629	6.29115
5.98413	6.85614
6.03413	6.02917
5.95504	5.9204
6.02942	6.47069
5.86701	6.75522
5.95324	6.13051
6.27514	6.30272
5.724	6.49776
5.90569	6.07164
6.0283	6.71635
5.85939	7.09723
5.90883	8.05276
6.75784	6.8327
6.27157	5.98417
5.98038	6.35641
6.33152	6.38493
5.81873	6.73626
6.2916	6.28615
6.28858	6.09216
6.28439	5.96952
6.13613	6.32021
6.04872	7.41879
6.07492	6.5405
6.08925	6.39749
6.13074	6.1093
6.26875	6.29141
5.95112	6.66783
6.03796	6.60707
6.22215	6.23439
5.95563	7.06489
6.0249	6.3568
6.05954	5.93413
	6.156
	6.09848
	6.4108
	7.0664
	5.88814
	6.16016
	6.14076
	6.39388
	6.00951
	6.29036
	7.05062
	6.29453
	6.12595
	6.36565
	6.18512
	6.06513
	6.26985
	6.49711
	6.81412
	6.73419
	5.96678
	6.17737
	8.02057
	6.44579
	6.05149
	6.14623
	6.70974
	6.41157
	6.50308
	7.45935

## Sheet: Fig.1B
PAI-1	mRSS
6.26924	4
6.12201	6
6.29603	7
6.29115	11
6.85614	4
6.02917	4
5.9204	3
6.47069	9
6.75522	33
6.13051	14
6.30272	16
6.49776	5
6.07164	9
6.71635	31
7.09723	27
8.05276	39
6.8327	15
5.98417	9
6.35641	20
6.38493	18
6.73626	32
6.28615	2
6.09216	2
5.96952	2
6.32021	29
7.41879	26
6.5405	8
6.39749	5
6.1093	12
6.29141	18
6.66783	20
6.60707	19
6.23439	8
7.06489	27
6.3568	6
5.93413	2
6.156	19
6.09848	17
6.4108	6
7.0664	32
5.88814	13
6.16016	4
6.14076	18
6.39388
6.00951	32
6.29036	3
7.05062	10
6.29453	23
6.12595	34
6.36565	14
6.18512	11
6.06513	20
6.26985	24
6.49711	24
6.81412	26
6.73419	6
5.96678	4
6.17737	2
8.02057	23
6.44579	14
6.05149	32
6.14623	2
6.70974	26
6.41157	12
6.50308
7.45935	22

## Sheet: Fig.2A
Normal	dcSSc
0.202431	0.328166
0.17236	*1.306766
0.238821	0.342221
0.160929	0.441964
0.238325	0.170164
0.167996	0.177698
0.216059	0.300305
0.408951	0.224611
0.070487	0.327939
0.368695	0.605626
0.206899	0.246815
0.175677	0.207258
0.279419	0.271025
	0.1103
	0.285389
	0.677597
	0.817902
* indicates outlier based on prism outlier test

## Sheet: Fig.2B
SERPINE1	ACTA2	COL1A1
1.528	0.297	0.894
*4.126	0.161	0.502
0.955	0.725	0.578
1.165	0.645	0.605
0.848	0.69	0.1
0.948	0.714	0.782
0.657	0.598	0.711
* indicates outlier based on prism outlier test

## Sheet: Fig 2C
		COL1							SMA						GAPDH
											PAI-1 expressed in E. coli														PAI-1 expressed in E. coli
														Red = Vinculin
														Green = PAI-1

## Sheet: Fig.2D
COL1			SMA			PAI-1
Vehicle	MDI-2517		Vehicle	MDI-2517		Vehicle	MDI-2517
1.846	0		1.058	0.308		0.118256	0.139625
1.179	0		0.869	0.24		0.0968435	0.112456
1.004	0		1.06	0.274		0.122156	0.111837

## Sheet: Fig.3B
Vehicle	MDI-2517
359450	21783
186746	195409
288079	68055
245753	94727

## Sheet: Fig.3C
Active PAI-1			Total PAI-1
Vehicle	MDI-2517		Vehicle	MDI-2517
724	362		740	839
848	453		1247	877
583	245		1480	1201
774	99		1450	1150
474	226		1820	1019

## Sheet: Fig.4A
No treatment	Pirfenidone	MMF	MDI-2517
0.37	0.398333	0.265	0.263333
0.338333	0.308333	0.343333	0.251667
0.396667	0.375	0.386667	0.223333
0.468333	0.388333	0.253333	0.178333
0.431667	0.318333	0.338333	0.183333

## Sheet: Fig.4B
	Control Chow					Pirfenidone					MMF					MDI-2517
Day 0	0	0	0	0	0	0	0	0	0	0	0	0	0	0	0	0	0	0	0	0
Day 4	-0.9	-1.3	-1.3	-2.1	-1.9	-2.1	-0.9	-0.7	-1.7	-0.9	-0.8	0.1	-0.9	-0.4	-1.5	-1	-0.8	-1.6	-1.5	-3.5
Day 7	-2.4	-2.6	-1.3	-3.6	-3.7	-3.3	-2.8	-1.2	-3	-2.2	-2.6	-1.3	-2	-1.3	-2	-1.2	-1.3	-2.1	-1.7	-3.9
Day 9	-5.3	-5.3	-4.2	-5.5	-6	-5.4	-3.6	-3.2	-4.9	-3.7	-2.8	-2.3	-3.1	-2.2	-2.7	-1.9	-2.1	-2.6	-3.7	-5.5
Day 11	-8.7	-10.7	-7.3	-9.1	-9.3	-10.1	-7.2	-8.4	-9.2	-8	-4.3	-3.9	-5.1	-3.3	-3.8	-4.3	-3.3	-3.6	-5	-7.3
Day 14	-9.9	-8.9	-6.6	-9.5	-9.9	-12	-8.8	-7.1	-10.6	-8.9	-4.6	-3.6	-4.7	-2.7	-3.8	-4.1	-2.4	-2.8	-3.3	-6.9
Day 16	-9.5	-7.6	-4.2	-9.7	-6.7	-10	-6.8	-6.6	-8.8	-7.3	-3	-2.8	-3.4	-1.8	-2.9	-2.5	-2.1	-3.1	-2.4	-5.6
Day 19	-3.2	-5.8	-3.4	-7.2	-4.6	-5.8	-4.9	-5.3	-7.1	-6.3	-3	-2.7	-3.1	-1.5	-2.8	-1.9	-2.2	-2.9	-2.7	-5.1
Day 21	-3.1	-5.1	-3	-6.6	-5	-5.3	-5.5	-5.2	-6.3	-5.2	-2.5	-1.7	-2.6	-1.7	-1.9	-1.3	-1.4	-2.4	-1.9	-4.6
Day 23	-3	-5.5	-2.9	-6.4	-5.5	-4.6	-5.7	-5.5	-3.8	-4.3	-2.4	-1.6	-2.2	-1.5	-2	-1.4	-1.9	-2.8	-1.7	-4.7
Day 26	-2.8	-6.5	-2.6	-6.8	-5.5	-3.9	-6.4	-5.4	-3	-4	-1.4	-0.9	-1	-1.4	-0.8	-1.1	-2.5	-2.4	-1.4	-4.8

[truncated: 15 more sheets: Fig.4C, Fig.4D, Fig.4E, Fig.5A, Fig.5B, Fig.6G, Fig.7G, Fig.7H, Fig.8A, Fig.8B, Fig.9E, Fig.10E, Fig.10F, SupFig S2, Sup Fig S3]
